# Supplementary material for: Behavioral Activation through Virtual Reality for Depression: A Single Case Experimental Design with Multiple Baselines
Source: J Clin Med. 2022 Feb 25;11(5):1262. doi: 10.3390/jcm11051262 (PMC8911126; doi:10.3390/jcm11051262)
Supplement: Supplementary file 1 [file jcm-11-01262-s001.zip]

Archive with 1 entries (1 files):
- jcm-1577105-supplementary.pdf
